# Supplementary material for: E2 ubiquitin-conjugating enzyme UBE2L6 promotes Senecavirus A proliferation by stabilizing the viral RNA polymerase
Source: PLoS Pathog. 2020 Oct 26;16(10):e1008970. doi: 10.1371/journal.ppat.1008970 (PMC7588118; doi:10.1371/journal.ppat.1008970)
Supplement: S1 Table — (XLSX) [file ppat.1008970.s001.xlsx]

## Sheet: Sheet1
S1_Table: Primers used to generate individual viral protein-expressing plasmids, 3D mutants, UBE2L6 protein-expressing plasmids, UBE2L6 mutants, HA-Ub-K48R and HA-Ub-K63R mutants.
Primer	Sequence (5′→3′)
IFIT1-F(Kpn I)	CGCGGTACCATGAGTAATAATGCTGAT
IFIT1-Flag-R(Xho I)	GCGCTCGAGTCACTTATCGTCGTCATCCTTGTAATCGGGATCAAGTCCCACAGA
MX2-F(EcoR I)	CGCGAATTCATGCCTAAACCCCGCATGTCG
MX2-Flag-R(Xho I)	GCGCTCGAGTCACTTATCGTCGTCATCCTTGTAATCCCCCTGTAATGACTGAGCGAATT
BST2-F(EcoR I)	CGCGAATTCATGTCACCTAGTTTGT
BST2-Flag-R(Xho I)	GCGCTCGAGTCACTTATCGTCGTCATCCTTGTAATCGGTCAGCAGGGCATTG
DTX3L-F(Kpn I)	CGCGGTACCATGGCTTCGAACGGCT
DTX3L-Flag-R(Xho I)	GCGCTCGAGTCACTTATCGTCGTCATCCTTGTAATCCTCAATTCCTTTACT
GBP1-F(Sac I)	CGCGAGCTCATGGCCTCAAAGGTGC
GBP1-Flag-R(Xho I)	GCGCTCGAGTCACTTATCGTCGTCATCCTTGTAATCGCTCAGGAAACATTCT
TRIM21-F(EcoR I)	ATAGAATTCATGGCCTCAGCACTGC
TRIM21-Flag-R(Kpn I)	CGCGGTACCTCACTTATCGTCGTCATCCTTGTAATCCCAGCCCGTCCTCAG
UBE2L6-F(EcoR I)	CGCGAATTCATGACGGCGAGCAAGC
UBE2L6-Flag-R(Xho I)	GCGCTCGAGTCACTTATCGTCGTCATCCTTGTAATCGGAGGGCCGGTCCACT
UBE2L6-HA-R(Xho I)	TATCTCGAGTCAAGCGTAGTCTGGGACGTCGTATGGGTAGGAGGGCCGGTCCACT
UBE2L6-Myc-R(Xho I)	GCGCTCGAGTCACAGATCCTCTTCAGAGATGAGTTTCTGCTCGGAGGGCCGGTCCACT
UBE2L6-(C86S)-F	AGCGAAGGCCAGGTGAGTCTGCCCAT
UBE2L6-(C86S)-R	ATGGGCAGACTCACCTGGCCTTCGCT
UBE2L6-(C98S)-F	GAGAACTGGAAGCCCAGCACCAAGACC
UBE2L6-(C98S)-R	GGTCTTGGTGCTGGGCTTCCAGTTCTC
UBE2L6-(C102S)-F	CTGCACCAAGACCAGCCAAGTCCTGGA
UBE2L6-(C102S)-R	TCCAGGACTTGGCTGGTCTTGGTGCAG
eGFP-F( EcoR I)	CGCGAATTCATGGTGAGCAAGGGCGA
eGFP-Flag-R(Xho I)	GCGCTCGAGTCACTTATCGTCGTCATCCTTGTAATCCTTGTACAGCTCGTC
SVV-L-F( EcoR I)	CGCGAATTCATGCAGAACTCTAATTT
SVV-L+Linker+eGFP-F	ATCGTATACGAACTACAGggatctATGGTGAGCAAGGGCGAGGAGC
SVV-L+Linker+eGFP-R	GCTCCTCGCCCTTGCTCACCATagatccCTGTAGTTCGTATACGAT
SVV-L+eGFP-Flag-R(Xho I)	GCGCTCGAGTCACTTATCGTCGTCATCCTTGTAATCCTTGTACAGCTCGTC
SVV-VP1-F(Kpn I)	ATAGGTACCATGTCCACCGACAACG
SVV-VP1-Flag-R(Xho I)	GCGCTCGAGTCACTTATCGTCGTCATCCTTGTAATCTTGCATCAGCATCTT
SVV-VP2-F( EcoR I)	CGCGAATTCATGGATCACAATACCGAAG
SVV-VP2-Flag-R(Xho I)	GCGCTCGAGTCACTTATCGTCGTCATCCTTGTAATCCTGTTCCTCGTCCGT
SVV-VP3-F( EcoR I)	CAAGAATTCATGGGGCCCATTCCCACAGCAC
SVV-VP3-Flag-R(Xho I)	GCGCTCGAGTCACTTATCGTCGTCATCCTTGTAATCGTGGAACACGTAGGA
SVV-VP4-F(Kpn I)	CGCGGTACCATGGGTAATGTTCAGAC
SVV-VP4+Linker+eGFP-F	CCTCTTGGCTACCTCAAAggatctGTGAGCAAGGGCGAGGAGC
SVV-VP4+Linker+eGFP-R	GCTCCTCGCCCTTGCTCACagatccTTTGAGGTAGCCAAGAGG
SVV-VP4+eGFP-Flag-R(Xho I)	GCGCTCGAGTCACTTATCGTCGTCATCCTTGTAATCCTTGTACAGCTCGTC
SVV-2B-F(EcoR I)	CGCGAATTCATGCCTGCTTCTGACA
SVV-2B-Flag-R(Xho I)	GCGCTCGAGTCACTTATCGTCGTCATCCTTGTAATCTTGCATCTTAAACAG
SVV-2C-F(EcoR I)	CGCGAATTCGCCACCATGGGACCCATGGATACAGT
SVV-2C-Flag-R(Xho I)	GCGCTCGAGTCACTTATCGTCGTCATCCTTGTAATCCTGTAGAACCAGAGT
SVV-3A-F(EcoR I)	CGCGAATTCATGAGCCCTAACGAGA
SVV-3A-Flag-R(Xho I)	GCGCTCGAGTCACTTATCGTCGTCATCCTTGTAATCCTCGCTCCTAGGCGC
SVV-3C-F(EcoR I)	CGCGAATTCATGCAGCCCAACGTGGA
SVV-3C-Flag-R(Xho I)	GCGCTCGAGTCACTTATCGTCGTCATCCTTGTAATCTTGCATTGTAGCCAG
SVV-3D-F(EcoR I)	CGCGAATTCGCCACCATGGGACTGATGACTGAG
SVV-3D-Flag-R(Kpn I)	CGCGGTACCTCACTTATCGTCGTCATCCTTGTAATCGTCGAACAAGGCCCT
SVV-3D -(K161R)-F	TCCAAACTTTTCTGAGAGATGAAATCAGACCCTCA
SVV-3D -(K161R)-R	GTCTGATTTCATCTCTCAGAAAAGTTTGGAAGACATG
SVV-3D -(K169R)-F	CAGACCCTCAGAGAGGGTCCGGGCGGGAAAAACCCGCA
SVV-3D -(K169R)-R	TTCCCGCCCGGACCCTCTCTGAGGGTCTGATTTCAT
SVV-3D -(K321R)-F	TCTGGCATTGACCTACAGGGAATTTGAATATGACA
SVV-3D -(K321R)-R	TGTCATATTCAAATTCCCTGTAGGTCAATGCCAGA
SVV-3D -(K366R)-F	ATGACTCCTGCCAACAGGGGTTCTGTCTTCCCTCCGA
SVV-3D -(K366R)-R	GGGAAGACAGAACCCCTGTTGGCAGGAGTCATCTTAT
SVV-3D -(K418R)-F	AGGAACACTACTCGAGAGGCTGCAATCTGTTTCT
SVV-3D -(K418R)-R	AGAAACAGATTGCAGCCTCTCGAGTAGTGTTCCT
HA-Ub( K48R)-F	TGATCTTTGCTGGGAGACAGCTGGAAGATGG
HA-Ub( K48R)-R	CCATCTTCCAGCTGTCTCCCAGCAAAGATCA
HA-Ub( K63R)-F	ACTACAACATCCAGAGAGAGTCCACCCTGCA
HA-Ub( K63R)-R	TGCAGGGTGGACTCTCTCTGGATGTTGTAGT
The restriction enzyme sites used for cloning and locations of mutations are indicatedare in bold. The C-terminal Flag, HA or Myc tag sequence in the “R” primers are underlined.
