# Supplementary material for: E2 ubiquitin-conjugating enzyme UBE2L6 promotes Senecavirus A proliferation by stabilizing the viral RNA polymerase
Source: PLoS Pathog. 2020 Oct 26;16(10):e1008970. doi: 10.1371/journal.ppat.1008970 (PMC7588118; doi:10.1371/journal.ppat.1008970)
Supplement: S2 Table — (XLSX) [file ppat.1008970.s002.xlsx]

## Sheet: Sheet1
S2_Table: Primer for generation of UBE2L6-KO cells
Primer	Sequence (5′→3′)
sgRNA-UBE2L6-1-F	CACCGACGATGACAATGTGCTGGTG
sgRNA-UBE2L6-1-R	AAACCACCAGCACATTGTCATCGTC
sgRNA-UBE2L6-2-F	CACCGCAGGGAGTATCCACTTAGGC
sgRNA-UBE2L6-2-R	AAACGCCTAAGTGGATACTCCCTGC
sgRNA-UBE2L6-3-F	CACCGCTACCACCCCAACATCAGTG
sgRNA-UBE2L6-3-R	AAACCACTGATGTTGGGGTGGTAGC
The first exon-F	TCCCGCCTATTGTCTCCTGGCTAGC
The first exon-R	CTGAGAATCACCTGCCTGGTCAGTG
The second exon-F	ATATCTAAGGCAATTGCTAAATGCT
The second exon-R	CCTAAGACACTCAGTAAGCCCATTT
