# Supplementary material for: E2 ubiquitin-conjugating enzyme UBE2L6 promotes Senecavirus A proliferation by stabilizing the viral RNA polymerase
Source: PLoS Pathog. 2020 Oct 26;16(10):e1008970. doi: 10.1371/journal.ppat.1008970 (PMC7588118; doi:10.1371/journal.ppat.1008970)
Supplement: S3 Table — (XLSX) [file ppat.1008970.s003.xlsx]

## Sheet: Sheet1
S3_Table: Primers used for construction of an infectious cDNA clone of strain SVV-CH-SD mutants
Primer	Sequence (5′→3′)a
A-F(Pac I)	GCGTTAATTAAACCGTCTTTGAAATGGGGGGCTGGGCCCTC
A-R(Mlu I)	ACCACGCGTGGCAGAAGAAAGCTTGGAAG
B-F(Mlu I)	AATACGCGTGGTCTGCCGGCTCATGCTGAC
B-R(Afl II)	GGCGCTTAAGAGCTTTGATCAGTCCTAATT
C1-F(Pac I/Mlu I/Afl II)	CGCTTAATTAATGGACTACGCGTAGCTCTTAAGCACCTCGGTGAGC
C1-R(Asc I)	GGCGGCGCGCCGCGCCACCTCATTGAA
C2-F(Pac I/Asc I)	CGCTTAATTAACAATGTGGCGCGGCGCGCCGCCAAACTGGGGTATAA
C2-R(Spe I)	CTCACTAGTAACGGCCGCCAGTGTGCTGGAATTCGGCTTGGGATTTAAATATGCATTTTTTTTTTTTTTT
C1-3D-F(Afl II)	CCCTTAAGCACCTCGGTGAGCCTCTGGCTACAATGCAAGGACTGATGACTGAGCTAGAG
a The genomic positions of the primers were based on the sequence under GenBank accession number MH779611. The restriction enzyme sites used for cloning are shown in bold, the locations of mutations are shown in red and vector sequences are shown in blue.
