# Supplementary material for: E2 ubiquitin-conjugating enzyme UBE2L6 promotes Senecavirus A proliferation by stabilizing the viral RNA polymerase
Source: PLoS Pathog. 2020 Oct 26;16(10):e1008970. doi: 10.1371/journal.ppat.1008970 (PMC7588118; doi:10.1371/journal.ppat.1008970)
Supplement: S4 Table — (XLSX) [file ppat.1008970.s004.xlsx]

## Sheet: Sheet1
S4_Table: Primers used for RT-PCR
Primer	Sequence (5′→3′)
Q-IFIT1-F	GATGGGCCTTGCTAAAATGTG
Q-IFIT1-R	TCAGGATTTTCAGGGTCTGC
Q-MX2-F	TGCAGAACCTCACATACCATC
Q-MX2-R	AGGATTCTGAAGTGCGGATG
Q-UBE2L6-F	TGAGAAACCGCCCTACAAC
Q-UBE2L6-R	ATCCTAGTTGTAAACGTCACCG
Q-ISG15-F	AGTTCTGGCTGACTTTCGAG
Q-ISG15-R	AGGCGCAGATTCATATACACG
Q-Viperin-F	TCAATTACCACTTCACCCGC
Q-Viperin-R	CTTCTCCATACCCGCTTCC
Q-ANXA6-F	GCCATCGTTCAAAGTGTCAAG
Q-ANXA6-R	GCAGGTCAATCTCACTCCG
Q-STRBP-F	TGGTGTAATGAGGATTGGCC
Q-STRBP-R	GTCTCTGTGGGTTTGTCTTTG
Q-SWAP70-F	GATTCAGGCCATCCAGTCTAC
Q-SWAP70-R	TCCTTCATTTGTCGCTCCAG
Q-pGAPDH-F	ACATGGCCTCCAAGGAGTAAGA
Q-pGAPDH-R	GATCGAGTTGGGGCTGTGACT
Q-SVV-3D-F	AGAATTTGGAAGCCATGCTCT
Q-SVV-3D-R	GAGCCAACATAGARACAGATTGC
Q-mβ-Actin-F	CCACACCCGCCACCAGTTCG
Q-mβ-Actin-R	TACAGCCCGGGGAGCATCGT
p means Pigs and m means Mouse
